# Supplementary material for: Boosting Immunogenicity of a Recombinant Mycobacterium smegmatis Strain via Zinc-Dependent Ribosomal Proteins
Source: Biomedicines. 2024 Jul 15;12(7):1571. doi: 10.3390/biomedicines12071571 (PMC11274837; doi:10.3390/biomedicines12071571)
Supplement: Supplementary file 1 [file biomedicines-12-01571-s001.zip]

Archive with 1 entries (1 files):
- biomedicines-3028189-supplementary.pdf
